# Supplementary material for: Near-Infrared Fluorescence Imaging of Carotid Plaques in an Atherosclerotic Murine Model
Source: Biomolecules. 2021 Nov 24;11(12):1753. doi: 10.3390/biom11121753 (PMC8698491; doi:10.3390/biom11121753)
Supplement: Supplementary file 1 [file biomolecules-11-01753-s001.zip]

Archive with 1 entries (1 files):
- biomolecules-1447651-supplementary.pdf
